# Supplementary material for: Immunomodulatory Molecular Mechanisms of Luffa cylindrica for Downy Mildews Resistance Induced by Growth-Promoting Endophytic Fungi
Source: J Fungi (Basel). 2022 Jun 29;8(7):689. doi: 10.3390/jof8070689 (PMC9324744; doi:10.3390/jof8070689)
Supplement: Supplementary file 1 [file jof-08-00689-s001.zip]

Archive with 1 entries (1 files):
- jof-1798080-supplementary.pdf
